# Supplementary material for: Activated Memory Cytotoxic T-Lymphocytes and T-Cell Receptor Vβ Clonality Predict Treatment-Free Remission After Tyrosine Kinase Inhibitor Discontinuation in Chronic-Phase Chronic Myeloid Leukemia: A 1-Year Prospective Immuno-Monitoring Study
Source: Int J Mol Sci. 2026 Mar 16;27(6):2713. doi: 10.3390/ijms27062713 (PMC13026259; doi:10.3390/ijms27062713)
Supplement: Supplementary file 1 [file ijms-27-02713-s001.zip]

Archive with 2 entries (2 files):
- Supplemental Figures S1 & S2_R3.pdf
- Supplemental Table S1-4_R3.pdf
